# Supplementary material for: Migration of CD8 + TSCM cells into intestine via PPBP–CXCR2 axis increases host stress susceptibility by inhibiting gut microbiome-derived homovanillic acid
Source: Nat Commun. 2025 Nov 19;16:10165. doi: 10.1038/s41467-025-65112-4 (PMC12630981; doi:10.1038/s41467-025-65112-4)
Supplement: Supplementary file 3 — Supplementary Data [file 41467_2025_65112_MOESM3_ESM.xlsx]

## Sheet: Supplementary Data 1
Supplementary Data 1. Demographic and neuropsychiatric characteristics of psychiatrically healthy controls and major depressive disorder patients.
Cohorts	pHCs (N = 115)	MDD (N = 115)	P
Demographic characteristics
Age (years)	37.61±12.64	37.71±14.15	0.765
Gender (Male/Female)#	30/85	33/82	0.657
Education (years)	14.58±5.91	11.43±4.09	<0.0001
BMI (kg/m2)	23.10±3.05	21.98±3.35	0.003
Marital status	44/71/0	28/72/15	<0.0001
(Single/Married/divorced)#
Family history (yes/no) #	4/111	20/95	0.0001
Age of onset (years)	NA	35.43±14.34	NA
Duration of current MDD episode (mos.)	NA	12.12±21.38	NA
Duration of MDD episode (mos.)	NA	34.01±55.64	NA
Clinical characteristics
PHQ-9	2.04±2.25	17.80±5.29	<0.0001
HAMD-24	1.85±1.67	28.74±6.68	<0.0001
HAMD-Anxiety/somatization	0.62±0.71	6.70±2.25	<0.0001
HAMD-Weight	0.03±0.16	0.82±0.90	<0.0001
HAMD-Cognitive impairment	0.17±0.38	4.28±2.34	<0.0001
HAMD-Diurnal variation	0.01±0.09	0.62±0.73	<0.0001
HAMD-Retardation	0.28±0.55	7.11±1.76	<0.0001
HAMD-Sleep disturbance	0.47±0.75	4.06±1.82	<0.0001
HAMD-Feelings of despair	0.19±0.45	4.62±1.88	<0.0001
MADRS	1.17±1.39	28.83±9.13	<0.0001
GAD-7	1.23±1.53	13.11±5.12	<0.0001
HAMA	1.58±1.43	20.05±8.20	<0.0001
HAMA-Physical anxiety	0.37±0.67	7.53±4.82	<0.001
HAMA-Psychological anxiety	1.18±1.21	12.52±4.26	<0.001
SHAPS	19.73±5.85	36.13±6.74	<0.0001
TEPS	81.07±15.02	55.81±19.42	<0.0001
TEPS-Anticipatory pleasure	43.70±8.24	28.92±9.98	<0.0001
TEPS-Consummatory pleasure	37.37±7.59	28.28±12.81	<0.0001
CTQ	36.70±11.95	43.26±12.54	<0.0001
CTQ-Emotional Abuse	5.83±1.37	8.50±4.32	<0.0001
CTQ-Physical Abuse	5.28±0.87	6.83±3.31	<0.0001
CTQ-Sexual Abuse	5.13±0.61	5.59±1.47	0.001
CTQ-Emotional Neglect	9.10±3.37	13.37±4.75	<0.0001
CTQ-Physical Neglect	7.17±2.23	9.01±3.18	<0.0001
LES-Positive life events	8.36±17.31	5.28±21.57	0.001
LES-Negative life events	2.30±14.14	38.96±60.66	<0.0001
LES-Positive within one year	1.23±3.63	1.21±3.25	0.36
LES-Negative within one year	0.47±4.24	14.83±23.35	<0.0001
Cohort 1
Flow cytometry	18 PBMC samples	18 PBMC samples	NA
Cohort 2
scRNA-seq	3 PBMC samples	3 PBMC samples	NA
Cohort 3
Flow cytometry	39 PBMC samples	39 PBMC samples	NA
Cohort 4
Metagenomic sequencing	55 PBMC samples	55 PBMC samples	NA
Abbreviations: Psychiatrically healthy controls (pHCs), Major depressive disorder (MDD), Body mass index (BMI), 9-item Patient Health Questionnaire (PHQ-9), 24-item Hamilton Depression Scale (HAMD-24), Montgomery Asberg Depression Rating Scale (MADRS), 7-item Generalized Anxiety Disorder (GAD-7), Hamilton Anxiety Scale (HAMA), Snaith-Hamilton Pleasure Scale (SHAPS), Temporal Experience of Pleasur…
Notes: P < 0.05 versus the pHCs group. # P value was obtained by chi-square test, other P values were obtained by Mann-Whitney U test (two-sided) between healthy controls and major depressive disorder patients. The number of cases in the scoring scale: pHCs = 115, MDD = 115.

## Sheet: Supplementary Data 2
Supplementary Data 2. Demographic and neuropsychiatric characteristics of psychiatrically healthy controls and major depressive disorder patients in cohort 1.
Cohort 1	pHCs (N = 18)	MDD (N = 18)	P
Demographic characteristics
Age (years)*	37.61±12.68	37.50±13.67	0.981
Gender (Male/Female)#	4/14	3/15	0.671
Education (years)*	14.94±5.81	11.44±4.13	0.026
BMI (kg/m2)*	23.53±3.32	21.16±2.57	0.026
Marital status	7/11/0	5/12/1	0.584
(Single/Married/divorced)#
Family history (yes/no)#	0/18	3/5	0.146
Age of onset (years)	NA	36.17±14.46	NA
Duration of current MDD episode (mos.)	NA	10.72±16.75	NA
Duration of MDD episode (mos.)	NA	25.22±34.16	NA
Clinical characteristics
PHQ-9*	2.67±2.47	18.22±5.48	<0.0001
HAMD-24*	1.89±1.37	28.89±5.78	<0.0001
HAMD-Anxiety/somatization*	0.50±0.60	6.33±2.08	<0.0001
HAMD-Weight	0.06±0.23	0.94±0.97	0.005
HAMD-Cognitive impairment*	0.22±0.42	3.72±1.76	<0.0001
HAMD-Diurnal variation	0.00±0.00	0.72±0.65	<0.0001
HAMD-Retardation*	0.33±0.58	7.67±1.45	<0.0001
HAMD-Sleep disturbance	0.44±0.83	3.89±2.00	<0.0001
HAMD-Feelings of despair*	0.11±0.31	4.56±1.61	<0.0001
MADRS*	0.83±1.01	27.22±6.80	<0.0001
GAD-7	1.11±1.29	13.72±5.35	<0.0001
HAMA*	1.67±1.53	20.72±6.95	<0.0001
HAMA-Physical anxiety*	0.50±0.90	7.83±3.96	<0.0001
HAMA-Psychological anxiety*	1.17±1.42	12.89±3.77	<0.0001
SHAPS*	19.50±5.78	37.94±8.40	<0.0001
TEPS*	84.83±14.04	49.50±16.96	<0.0001
TEPS-Anticipatory pleasure*	45.33±8.41	27.72±10.56	<0.0001
TEPS-Consummatory pleasure*	39.50±6.02	21.78±7.29	<0.0001
CTQ	31.33±4.86	44.50±14.66	<0.0001
CTQ-Emotional Abuse	5.28±0.45	9.00±4.92	0.013
CTQ-Physical Abuse	5.06±0.23	7.11±3.26	0.013
CTQ-Sexual Abuse	5.11±0.46	5.61±1.60	0.283
CTQ-Emotional Neglect*	9.06±3.42	14.56±5.19	0.001
CTQ-Physical Neglect	6.83±2.11	8.22±2.48	0.065
LES-Positive life events	13.50±23.46	0.28±0.73	0.02
LES-Negative life events	8.39±24.93	23.00±40.65	0.068
LES-Positive within one year	2.56±6.95	0.17±0.37	0.327
LES-Negative within one year	0.83±2.06	6.44±12.50	0.019
Abbreviations: Psychiatrically healthy controls (pHCs), Major depressive disorder (MDD), Body mass index (BMI), 9-item Patient Health Questionnaire (PHQ-9), 24-item Hamilton Depression Scale (HAMD-24), Montgomery Asberg Depression Rating Scale (MADRS), 7-item Generalized Anxiety Disorder (GAD-7), Hamilton Anxiety Scale (HAMA), Snaith-Hamilton Pleasure Scale (SHAPS), Temporal Experience of Pleasur…
Notes: P < 0.05 versus the pHCs group. # P value was obtained by chi-square test, * P values were obtained by Student’s t test (two-sided), other P values were obtained by Mann-Whitney U test (two-sided) between healthy controls and major depressive disorder patients. The number of cases in the scoring scale: pHCs = 18, MDD = 18.

## Sheet: Supplementary Data 3
Supplementary Data 3. Surface markers of cells in PBMCs.
Antibodies	Source	Identifier
Fixable Viability Stain 780	BD Pharmingen	565388
Alexa Fluor® 700 anti-human CD45	Biolegend	304024
PerCP anti-human CD3	Biolegend	317338
Brilliant Violet 785™ anti-human CD56 (NCAM)	Biolegend	362550
Brilliant Violet 421™ anti-human HLA-DR	Biolegend	307636
Brilliant Violet 650™ anti-human CD19	Biolegend	302238

## Sheet: Supplementary Data 4
Supplementary Data 4. The correlation analysis of T cells and clinical assessments in 18 major depressive disorder patients in cohort 1.
Clinical assessments			T cells
TEPS-Consummatory pleasure		correlation coefficient	-0.461
		P value	0.054
CTQ		correlation coefficient	0.219
		P value	0.383
CTQ-Emotional Abuse		correlation coefficient	0.185
		P value	0.462
CTQ-Physical Abuse		correlation coefficient	0.096
		P value	0.704
CTQ-Sexual Abuse		correlation coefficient	0.402
		P value	0.098
CTQ-Emotional Neglect		correlation coefficient	0.087
		P value	0.731
CTQ-Physical Neglect		correlation coefficient	0.3
		P value	0.227
LES-Positive		correlation coefficient	-0.192
		P value	0.444
LES-Negative		correlation coefficient	-0.383
		P value	0.117
LES-Positive within one year		correlation coefficient	-0.187
		P value	0.458
LES-Negative within one year		correlation coefficient	-0.364
		P value	0.137
Abbreviations: Snaith-Hamilton Pleasure Scale (SHAPS), Temporal Experience of Pleasure Scale (TEPS), Childhood Trauma Questionnaire (CTQ), Life Event Scale (LES).
Notes: Shapiro-Wilkes tests were used to assess normality of the data distribution. Two-sided Pearson’s correlation coefficient was used for the data with normal distribution, and two-sided Spearman’s correlation coefficient was used for the data with non-normal distribution. MDD = 18.

## Sheet: Supplementary Data 5
Supplementary Data 5. Demographic and neuropsychiatric characteristics of psychiatrically healthy controls and major depressive disorder patients in cohort 2 for scRNA-seq.
Cohort 2	pHCs (N = 3)	MDD (N = 3)	P
Demographic characteristics
Age (years)*	29.33±4.78	29.67±5.25	0.821
Gender (Male/Female)#	1/2	1/2	1
Education (years)	18.67±2.05	13.00±2.83	0.046
BMI (kg/m2)	21.15±2.29	17.89±0.37	0.046
Marital status	1/2/0	0/2/1	0.368
(Single/Married/divorced)#
Family history (yes/no)#	0/3	0/3	1
Age of onset (years)	NA	28.33±4.03	NA
Duration of current MDD episode (mos.)	NA	15.42±15.09	NA
Duration of MDD episode (mos.)	NA	18.00±12.75	NA
Clinical characteristics
PHQ-9	1.67±0.47	19.00±4.55	0.046
HAMD-24	2.00±1.41	28.67±4.78	0.002
HAMD-Anxiety/somatization	1.33±0.94	5.33±0.94	0.043
HAMD-Weight	0.00±0.00	1.67±0.47	0.034
HAMD-Cognitive impairment	0.00±0.00	0.00±0.00	1
HAMD-Diurnal variation	0.33±0.47	4.33±1.25	0.013
HAMD-Retardation	0.00±0.00	7.00±1.41	0.034
HAMD-Sleep disturbance	0.33±0.47	5.33±0.47	0.043
HAMD-Feelings of despair	0.00±0.00	3.67±1.25	0.037
MADRS	1.00±1.41	34.33±5.25	0.046
GAD-7*	1.33±1.25	10.67±5.91	0.039
HAMA	0.67±0.47	22.33±7.93	0.046
HAMA-Physical anxiety	0.00±0.00	9.66±6.80	0.037
HAMA-Psychological anxiety	0.67±0.47	12.67±1.25	0.046
SHAPS	17.00±1.63	40.00±2.83	0.046
TEPS*	83.67±10.27	53.33±9.10	0.924
TEPS-Anticipatory pleasure*	45.00±6.16	28.00±7.26	0.678
TEPS-Consummatory pleasure	38.67±4.11	25.33±3.77	0.046
CTQ*	28.67±3.86	45.00±3.56	0.88
CTQ-Emotional Abuse	5.67±0.47	8.67±2.49	0.105
CTQ-Physical Abuse	5.00±0.00	5.33±0.47	0.317
CTQ-Sexual Abuse	5.00±0.00	6.33±1.89	0.317
CTQ-Emotional Neglect	8.00±3.56	15.67±0.94	0.046
CTQ-Physical Neglect	5.00±0.00	9.00±1.41	0.034
LES-Positive life events	16.33±19.60	3.33±4.71	0.268
LES-Negative life events*	3.00±2.45	58.67±32.22	0.024
LES-Positive within one year	5.00±4.97	3.33±4.71	0.268
LES-Negative within one year	0.33±0.47	9.00±12.73	0.796
Abbreviations: Single-cell RNA sequencing (scRNA-seq), Psychiatrically healthy controls (pHCs), Major depressive disorder (MDD), Body mass index (BMI), 9-item Patient Health Questionnaire (PHQ-9), 24-item Hamilton Depression Scale (HAMD-24), Montgomery Asberg Depression Rating Scale (MADRS), 7-item Generalized Anxiety Disorder (GAD-7), Hamilton Anxiety Scale (HAMA), Snaith-Hamilton Pleasure Scale…
Notes: # P value was obtained by chi-square test, * P values were obtained by Student’s t test (two-sided), other P values were obtained by Mann-Whitney U test (two-sided) between healthy controls and major depressive disorder patients. The number of cases in the scoring scale: pHCs = 3, MDD = 3.

## Sheet: Supplementary Data 6
Supplementary Data 6. Expression of surface markers in T cell subsets.
Marker gene	CD4+TNaïve	CD4+TCM	CD4+TEM	CD4+Treg	CD8+TNaïve	CD8+TSCM	CD8+TCM	CD8+TEM	CD8+TEMRA
PTPRC	8.058	9.963	9.405	12.718	7.152	9.549	12.419	13.161	16.177
CD3E	6.843	6.635	6.752	7.645	7.899	5.867	6.098	7.619	7.935
CD4	0.763	0.934	0.955	1.054	0.224	0.356	0.404	0.115	0.301
CD8A	0.059	0.117	0.304	0.279	2.361	1.417	1.695	2.378	5.116
CD8B	0.204	0.216	0.358	0.559	5.115	2.082	2.107	2.719	3.892
CCR7	5.054	2.892	0.883	2.056	4.642	2.346	2.702	0.75	0.078
SELL	3.861	3.322	1.345	3.845	3.431	2.185	2.496	1.375	0.707
CD27	2.569	2.702	1.454	4.231	2.762	1.776	1.564	2.392	0.329
CD28	0.399	0.607	0.546	0.986	0.244	0.301	0.25	0.411	0.038
IL7RA	15.359	16.67	25.815	6.516	14.202	11.86	10.567	19.101	3.698
IL2RB	0.059	0.231	0.248	0.501	0.196	0.53	0.883	0.757	0.835
PRF1	0.134	0.211	0.593	0.558	0.852	3.39	5.569	3.119	7.86
RORA	0.592	1.217	1.702	1.738	0.607	1.307	1.653	1.978	2.225
IL2RA	0.036	0.217	0.188	1.102	0.013	0.066	0.067	0.025	0.003
FOXP3	0.022	0.11	0.017	1.007	0.007	0.036	0.032	0.008	0.002
CX3CR1	0.016	0.012	0.062	0.041	0.143	0.891	1.73	0.451	3.145
KLRG1	0.091	0.258	0.867	0.219	0.375	1.208	1.366	3.891	3.851
GZMA	0.096	0.338	3.519	1.746	1.536	6.022	7.566	10.188	16.125
FAS	0.026	0.217	0.282	0.66	0.034	0.144	0.136	0.234	0.276
Abbreviations: TNaïve cells: naïve T cells, TCM cells: central memory T cells, TEM cells: effector memory T cells, Treg: regulatory T cells, TSCM cells: stem cell-like memory T cells, TEMRA cells: terminally differentiated effector memory T cells.

## Sheet: Supplementary Data 7
Supplementary Data 7. Differential gene expression of T cell subsets in each sample.
Cluster	Gene Name	pHCs-1	pHCs-2	pHCs-3	MDD-1	MDD-2	MDD-3	P
CD4+TEM	RPS26	5.302	5.432	4.934	4.834	6.267	27.169	8.44e-206
CD4+TEM	ERAP2	0.141	0.723	0.208	0.314	0.915	0.645	4.74e-30
CD4+TEM	GNLY	1.098	0.82	0.688	1.122	1.827	2.265	5.45e-21
CD4+TEM	FBLN5	0.148	0.206	0.187	0.23	0.273	0.7	9.21e-16
CD4+TEM	PLEK	0.222	0.371	0.154	0.317	0.68	0.375	2.83e-14
CD4+TEM	CCZ1B	0.243	0.22	0.256	0.097	0.153	0.07	1.05e-09
CD4+TNaïve	RPS26	4.253	4.099	3.775	3.855	4.834	32.135	0
CD4+TNaïve	CHI3L2	0.144	0.378	0.144	0.41	0.676	0.733	3.39e-98
CD4+Treg	HLA-DQB1	1.406	0.54	2.463	0.592	0.773	0.859	2.92e-06
CD4+Treg	PTPRN2	0.087	0.124	0.077	0.413	0.323	0.136	2.98e-05
CD8+TCM	LINC02446	1.402	1.179	1.504	0.641	0.512	0.764	3.88e-09
CD8+TCM	CHI3L2	0.043	0.299	0.148	0.235	0.515	0.769	1.19e-07
CD8+TCM	S100B	0.025	0.261	0.075	0.289	1.103	0.1	2.84e-07
CD8+TCM	CCZ1B	0.236	0.198	0.235	0.066	0.138	0.056	0.041204
CD8+TEM	RPS26	5.097	5.13	4.788	4.849	5.706	23.65	4.49e-248
CD8+TEM	GZMH	0.676	2.545	1.264	4.447	2.332	4.166	9.36e-75
CD8+TEM	FCGR3A	0.138	0.417	0.164	0.915	0.695	0.795	4.44e-68
CD8+TEM	ERAP2	0.154	0.717	0.272	0.497	0.96	0.649	1.16e-55
CD8+TEM	CX3CR1	0.118	0.401	0.255	0.669	0.49	1.061	1.75e-52
CD8+TEM	CCL3L1	0.909	0.055	0.331	0.246	0.17	0.096	3.17e-49
CD8+TEM	GZMB	0.073	0.649	0.306	1.199	0.637	1.171	1.15e-41
CD8+TEM	FGFBP2	0.508	0.576	0.479	2.215	0.602	1.756	2.78e-35
CD8+TEM	CHI3L2	0.15	0.302	0.124	0.293	0.377	0.577	6.14e-28
CD8+TEM	ADGRG1	0.09	0.223	0.075	0.441	0.285	0.418	2.26e-26
CD8+TEM	LINC02446	0.636	0.695	1.23	0.476	0.331	0.485	1.31e-21
CD8+TEMRA	CHI3L2	0.166	0.235	0.231	0.303	0.534	0.91	1.83e-28
CD8+TEMRA	LINC02446	0.6	1.208	0.73	0.628	0.408	0.354	1.3e-20
CD8+TEMRA	TMEM204	0.265	0.209	0.178	0.097	0.424	0.69	3.8e-11
CD8+TNaïve	RPS26	4.42	4.226	3.943	4.198	5.236	29.804	0
CD8+TNaïve	CHI3L2	0.069	0.162	0.069	0.209	0.33	0.303	5.85e-46
CD8+TNaïve	S100B	0.275	0.698	0.535	1.049	2.557	0.236	4.74e-40
CD8+TNaïve	GNLY	0.948	0.445	0.247	4.022	1.508	0.641	5.16e-27
CD8+TNaïve	NKG7	1.845	1.107	0.588	6.198	2.192	1.002	4.53e-13
CD8+TSCM	RPS26	4.525	3.957	3.877	4.529	5.524	22.788	2.21e-46
CD8+TSCM	GZMH	1.151	2.531	1.931	7.56	4.546	5.219	7.49e-19
CD8+TSCM	NKG7	10.86	12.948	9.618	46.704	21.651	19.562	5.22e-18
CD8+TSCM	GZMB	0.749	2.129	1.872	7.397	3.794	3.813	1.52e-17
CD8+TSCM	GNLY	8.425	13.006	8.078	25.718	21.088	16.642	5.8e-16
CD8+TSCM	HBG2	0	0.058	0	0.017	0.073	2.288	9.37e-16
CD8+TSCM	FCGR3A	0.536	1.281	0.8	3.888	1.873	2.341	7.91e-15
CD8+TSCM	KLRD1	1.426	2.2	1.775	5.627	3.877	3.867	1.9e-14
CD8+TSCM	CCL4	0.847	1.801	1.183	3.673	3.209	1.815	2.27e-14
CD8+TSCM	CX3CR1	0.183	0.465	0.508	1.5	1.087	1.142	2.66e-14
CD8+TSCM	FGFBP2	1.685	2.306	1.985	8.78	3.199	4.296	2.03e-13
CD8+TSCM	CST7	2.869	3.32	2.848	8.885	5.962	5.121	5.69e-13
CD8+TSCM	PRF1	1.222	3.069	1.908	6.476	3.838	3.459	3.83e-12
CD8+TSCM	EFHD2	1.029	1.879	1.291	3.761	2.62	2.263	2.81e-10
CD8+TSCM	ERAP2	0.061	0.517	0.228	0.365	0.937	0.541	3.06e-09
CD8+TSCM	CLIC3	0.529	0.929	0.522	3.272	1.768	1.364	4.44e-09
CD8+TSCM	SAMD3	0.539	0.853	0.525	1.27	1.317	1.277	7.38e-09
CD8+TSCM	SPON2	0.507	0.624	0.656	3.27	1.26	1.065	1.59e-08
CD8+TSCM	HOPX	0.96	1.359	0.771	2.514	1.942	1.982	5.17e-08
CD8+TSCM	LGALS1	1.562	1.608	1.354	4.744	3.409	1.987	1.69e-07
CD8+TSCM	CHI3L2	0.06	0.089	0.052	0.165	0.27	0.493	2.96e-07
CD8+TSCM	TBX21	0.118	0.426	0.21	0.932	0.694	0.502	3.64e-06
CD8+TSCM	PRSS23	0.145	0.206	0.167	1.056	0.406	0.358	5.09e-06
CD8+TSCM	CCL4L2	0.234	0.068	0.189	0.706	0.871	0.401	9.27e-06
CD8+TSCM	CEP78	0.197	0.356	0.215	0.754	0.795	0.452	3.51e-05
CD8+TSCM	C1orf21	0.131	0.379	0.181	0.725	0.597	0.398	0.000402
CD8+TSCM	S1PR5	0.222	0.351	0.266	0.785	0.682	0.565	0.000532
CD8+TSCM	TTC38	0.181	0.273	0.189	0.795	0.48	0.432	0.00438323
CD8+TSCM	ADGRG1	0.223	0.51	0.334	0.957	0.711	0.66	0.00632817
CD8+TSCM	TGFBR3	0.151	0.237	0.101	0.348	0.424	0.432	0.0140144
CD8+TSCM	YPEL1	0.124	0.119	0.089	0.362	0.346	0.224	0.0329538
CD8+TSCM	FCRL6	0.207	0.455	0.101	0.71	0.444	0.393	0.0334626
CD8+TSCM	FGR	0.136	0.286	0.17	0.724	0.358	0.354	0.0393662
Abbreviations: Psychiatrically healthy controls (pHCs), Major depressive disorder (MDD), TEM cells: effector memory T cells, TNaïve cells: naïve T cells, Treg: regulatory T cells, TCM cells: central memory T cells, TEMRA cells: terminally differentiated effector memory T cells, TSCM cells: stem cell-like memory T cells.
Note: pHCs vs MDD, P adjust obtained from Benjamini-Hochberg (two-sided unpaired Mann-Whitney U test).

## Sheet: Supplementary Data 8
Supplementary Data 8. Number of intercellular ligand receptors in psychiatrically healthy controls and major depressive disorder patients.
pHCs				MDD
SOURCE	TARGET	count		SOURCE	TARGET	count
CD4+TNaïve	CD8+TSCM	2		CD4+TNaïve	CD8+TSCM	3
CD4+TCM	CD8+TSCM	3		CD4+TCM	CD8+TSCM	6
CD4+TEM	CD8+TSCM	7		CD4+TEM	CD8+TSCM	10
CD4+Treg	CD8+TSCM	11		CD4+Treg	CD8+TSCM	15
CD8+TNaïve	CD8+TSCM	3		CD8+TNaïve	CD8+TSCM	4
CD8+TSCM	CD8+TNaïve	3		CD8+TSCM	CD8+TNaïve	3
CD8+TCM	CD8+TSCM	8		CD8+TCM	CD8+TSCM	12
CD8+TEM	CD8+TSCM	14		CD8+TEM	CD8+TSCM	18
CD8+TSCM	CD4+TCM	5		CD8+TSCM	CD4+TCM	9
CD8+TSCM	CD8+TEMRA	16		CD8+TSCM	CD8+TEMRA	19
CD8+TSCM	CD4+TEM	8		CD8+TSCM	CD4+TEM	11
CD8+TSCM	CD8+TEM	14		CD8+TSCM	CD8+TEM	17
CD8+TSCM	CD8+TCM	16		CD8+TSCM	CD8+TCM	22
CD8+TSCM	CD8+TSCM	6		CD8+TSCM	CD8+TSCM	13
CD8+TSCM	CD4+Treg	10		CD8+TSCM	CD4+Treg	17
Abbreviations: Psychiatrically healthy controls (pHCs), Major depressive disorder (MDD), TNaïve cells: naïve T cells, TCM cells: central memory T cells, TEM cells: effector memory T cells, Treg: regulatory T cells, TSCM cells: stem cell-like memory T cells.

## Sheet: Supplementary Data 9
Supplementary Data 9. Demographic and neuropsychiatric characteristics of psychiatrically healthy controls and major depressive disorder patients in cohort 3.
Cohort 3	pHCs (N = 39)	MDD (N = 39)	P
Demographic characteristics
Age (years)	28.69±5.76	27.00±6.88	0.232
Gender (Male/Female)#	13/26	17/22	0.352
Education (years)	17.95±3.00	12.77±3.43	<0.0001
BMI (kg/m2)	22.56±2.88	21.53±3.89	0.047
Marital status	24/15/0	19/15/5	<0.0001
(Single/Married/divorced)#
Family history (yes/no)#	2/37	5/34	0.076
Age of onset (years)	NA	26.29±7.22	NA
Duration of current MDD episode (mos.)	NA	14.70±25.12	NA
Duration of MDD episode (mos.)	NA	29.36±40.65	NA
Clinical characteristics
PHQ-9	2.56±2.84	16.77±4.87	<0.0001
HAMD-24	1.74±1.79	27.05±5.62	<0.0001
HAMD-Anxiety/somatization	0.49±0.60	5.54±1.52	<0.0001
HAMD-Weight	0.03±0.16	0.46±0.75	0.001
HAMD-Cognitive impairment	0.27±0.44	4.51±2.36	<0.0001
HAMD-Diurnal variation	0.03±0.16	0.69±0.79	<0.0001
HAMD-Retardation	0.22±0.47	6.82±1.26	<0.0001
HAMD-Sleep disturbance	0.38±0.63	3.46±1.82	<0.0001
HAMD-Feelings of despair	0.19±0.46	4.59±1.69	<0.0001
MADRS	0.97±1.42	26.46±7.57	<0.0001
GAD-7	1.59±1.95	12.87±4.70	<0.0001
HAMA	1.33±1.34	16.49±7.20	<0.0001
HAMA-Physical anxiety	0.38±0.59	5.54±4.02	<0.0001
HAMA-Psychological anxiety	0.87±1.03	10.95±3.98	<0.0001
SHAPS	19.15±5.80	34.31±5.82	<0.0001
TEPS*	76.69±14.63	62.44±19.61	0.001
TEPS-Anticipatory pleasure	41.92±7.82	30.03±8.67	<0.0001
TEPS-Consummatory pleasure	34.59±7.67	32.41±15.57	0.07
CTQ	32.67±5.18	47.03±13.68	<0.0001
CTQ-Emotional Abuse	6.08±1.44	10.21±5.15	<0.0001
CTQ-Physical Abuse	5.46±1.00	7.59±3.77	0.012
CTQ-Sexual Abuse	5.05±0.23	5.97±1.98	0.004
CTQ-Emotional Neglect	9.30±3.07	14.08±5.01	<0.0001
CTQ-Physical Neglect	6.78±1.99	9.28±2.82	<0.0001
LES-Positive life events	8.16±15.14	4.06±7.34	0.098
LES-Negative life events	5.49±8.63	39.81±63.79	<0.001
LES-Positive within one year	1.19±2.92	1.83±4.00	0.723
LES-Negative within one year	2.22±5.67	13.97±21.67	<0.0001
Abbreviations: Psychiatrically healthy controls (pHCs), Major depressive disorder (MDD), Body mass index (BMI), 9-item Patient Health Questionnaire (PHQ-9), 24-item Hamilton Depression Scale (HAMD-24), Montgomery Asberg Depression Rating Scale (MADRS), 7-item Generalized Anxiety Disorder (GAD-7), Hamilton Anxiety Scale (HAMA), Snaith-Hamilton Pleasure Scale (SHAPS), Temporal Experience of Pleasur…
Notes: P < 0.05 versus the pHCs group. # P value was obtained by chi-square test, * P values were obtained by Student’s t test (two-sided), other P values were obtained by Mann-Whitney U test (two-sided) between healthy controls and major depressive disorder patients. The number of cases in the scoring scale: pHCs = 39, MDD = 39.

## Sheet: Supplementary Data 10
Supplementary Data 10. Surface markers of T cell subsets in PBMCs of psychiatrically healthy controls and major depressive disorder patients.
Antibodies	Source	Identifier
Fixable Viability Stain 780	BD Pharmingen	565388
Alexa Fluor® 700 anti-human CD45	Biolegend	304024
PerCP anti-human CD3	Biolegend	300326
BV711 Mouse anti-Human CD56	BD Pharmingen	742661
Brilliant Violet 785 anti-human CD4	Biolegend	300553
PE-Texas Red CD8 Monoclonal Antibody (3B5)	ThermoFisher	MHCD0817
FITC anti-human CD45RA	Biolegend	304106
Brilliant Violet 650™ anti-human CD197 (CCR7)	Biolegend	353234
Brilliant Violet 605 anti-human CD25	Biolegend	302632
PE anti-human CD127 (IL-7Rα)	Biolegend	351304
Brilliant Violet 510 anti-human CD95 (Fas)	Biolegend	305640

[truncated: 8 more sheets: Supplementary Data 11, Supplementary Data 12, Supplementary Data 13, Supplementary Data 14, Supplementary Data 15, Supplementary Data 16, Supplementary Data 17, Supplementary Data 18]
