# Supplementary material for: Migration of CD8 + TSCM cells into intestine via PPBP–CXCR2 axis increases host stress susceptibility by inhibiting gut microbiome-derived homovanillic acid
Source: Nat Commun. 2025 Nov 19;16:10165. doi: 10.1038/s41467-025-65112-4 (PMC12630981; doi:10.1038/s41467-025-65112-4)
Supplement: Supplementary file 10 — Source Data [file 41467_2025_65112_MOESM10_ESM.xlsx]

## Sheet: Figure 1A
1A
T cells (%)
pHCs	MDD
73.4	75.2
75.1	69.9
75.3	79.3
69.8	73.7
72.2	68.4
66.7	69.2
66.4	77.1
67.1	74.2
74.7	72.4
72.5	67.2
71	68.5
66.9	81.5
76.4	88.8
72.9	81.6
69.8	77
60.2	84.7
57.9	78.1
64.8	84

## Sheet: Figure 1B
1B
T cells & HAMD-24
T cells	HAMD-24 scores
75.2	20
69.9	20
79.3	21
73.7	23
68.4	26
69.2	26
77.1	27
74.2	28
72.4	28
67.2	29
68.5	30
81.5	27
88.8	33
81.6	33
77	36
84.7	36
78.1	38
84	39

## Sheet: Figure 1C
1C
T cells & Feelings of despair
T cells	HAMD Feelings of despair
75.2	6
69.9	4
79.3	2
73.7	4
68.4	1
69.2	5
77.1	4
74.2	4
72.4	6
67.2	4
68.5	3
81.5	3
88.8	5
81.6	5
77	6
84.7	7
78.1	6
84	7

## Sheet: Figure 1D
1D
T cells & Cognitive impairment
T cells	HAMD Cognitive impairment
75.2	3
69.9	4
79.3	0
73.7	5
68.4	2
69.2	3
77.1	5
74.2	2
72.4	4
67.2	2
68.5	3
81.5	3
88.8	4
81.6	3
77	4
84.7	7
78.1	7
84	6

## Sheet: Figure 1E
1E
T cells & MADRS scores
T cells	MADRS scores
75.2	16
69.9	22
79.3	13
73.7	22
68.4	20
69.2	28
77.1	35
74.2	25
72.4	21
67.2	26
68.5	32
81.5	31
88.8	33
81.6	31
77	38
84.7	32
78.1	30
84	35

## Sheet: Figure 1F
1F
T cells & SHAPS scores
T cells	SHAPS scores
75.2	29
69.9	24
79.3	27
73.7	36
68.4	31
69.2	38
77.1	41
74.2	33
72.4	39
67.2	33
68.5	36
81.5	32
88.8	48
81.6	36
77	46
84.7	52
78.1	48
84	54

## Sheet: Figure 1G
1G
T cells & TEPS scores
T cells	TEPS scores
75.2	63
69.9	66
79.3	80
73.7	62
68.4	72
69.2	43
77.1	45
74.2	55
72.4	41
67.2	47
68.5	52
81.5	68
88.8	26
81.6	32
77	36
84.7	18
78.1	58
84	27

## Sheet: Figure 1H
1H
T cells & Anticipatory pleasure
T cells	TEPS Anticipatory pleasure
75.2	34
69.9	37
79.3	42
73.7	38
68.4	42
69.2	20
77.1	25
74.2	28
72.4	26
67.2	27
68.5	34
81.5	40
88.8	15
81.6	17
77	17
84.7	10
78.1	37
84	10

## Sheet: Figure 1J
1J
SIT Social interaction ratio
CON	SUS	RES
1.45256	0.489796	1.3339
2.16323	0.369159	1.04612
1.8178	0.975	1.54623
1.79167	0.941482	1.30919
1.67894	0.45112	1.21499
1.89069	0.87251	1.43294
1.34615	0.686352	1.43988
1.33941	0.706564	1.29607
1.33882	0.398058
1.45019	0.334891
1.90017	0.724138
1.70013	0.610151

## Sheet: Figure 1K
1K
SPT Sucrose preference (%)
CON	SUS	RES
96.4286	74.6835	84.1463
92.3077	59.375	81.3084
86.4865	85.7143	84.4118
92.3077	72.5275	85.2174
91.954	73.2673	80.1818
90.411	74.7475	85
94.2308	72.2222	90.2326
91.5493	77.193	92.4138
85.7143	60.6061
87.1795	58.3333
88.0597	41.8605
89.3939	71.7949

[truncated: 137 more sheets: Figure 1L, Figure 1M, Figure 1N, Figure 1O, Figure 1P, Figure 1Q, Figure 2D, Figure 2E, Figure 2F, Figure 2G, Figure 2H, Figure 2I, Figure 2J, Figure 2K, Figure 2L, Figure 2M, Figure 2N, Figure 2O, Figure 2P, Figure 2Q …]
